# Supplementary material for: Allosteric interactions prime androgen receptor dimerization and activation
Source: Mol Cell. Author manuscript; Available in PMC 2023 Jun 2. (PMC9177810; doi:10.1016/j.molcel.2022.03.035)
Supplement: 4 — Table S2 – DSSO cross-links identified in a ΔNTD AR, ERG, ARE DNA complex, Related to Figure 2–4 and S7 and S11. [file NIHMS1795365-supplement-4.csv]

Id	Protein1	PepPos1	PepSeq1	LinkPos1	Protein2	PepPos2	PepSeq2	LinkPos2	Score	CrossLinkerModMass	Rank	Charge	ScanId	PeakListFileName	FragmentTolerance	ExpMz	CalcMz	PassThreshold
q11659_p1_1	deltaNTD_AR	62	KNCPSCR	1	deltaNTD_AR	62	KNCPSCR	1	25.94	158.003765	1	2	11658	F051211.mgf	0.8 Da	667.27338	1000.405344	TRUE
q13854_p1_1	deltaNTD_AR	71	KCYEAGMTLGAR	1	deltaNTD_AR	59	FRRK	4	36.69	158.003765	1	3	13853	F051211.mgf	0.8 Da	707.33728	707.3453113	TRUE
q18249_p1_1	ERG	1	GSM15.994915IQTVPDPAAHIK	1	deltaNTD_AR	294	IIACK	5	52.7	158.003765	1	2	18248	F051211.mgf	0.8 Da	781.40491	1171.581809	TRUE
q22936_p1_1	deltaNTD_AR	308	RFYQLTKLLDSVQPIAR	7	deltaNTD_AR	228	M15.994915HK	3	21.6	158.003765	1	3	22935	F051211.mgf	0.8 Da	879.45709	879.4616227	TRUE
q25667_p1_1	deltaNTD_AR	44	QKYLCASR	2	deltaNTD_AR	86	KLGNLK	1	26.07	158.003765	1	4	25666	F051211.mgf	0.8 Da	464.49642	464.495101	TRUE
q28222_p1_1	deltaNTD_AR	364	VKPIYFHTQ	2	deltaNTD_AR	86	KLGNLK	1	41.9	158.003765	1	3	28221	F051211.mgf	0.8 Da	654.69088	654.6892953	TRUE
q28223_p1_1	deltaNTD_AR	364	VKPIYFHTQ	2	deltaNTD_AR	86	KLGNLK	1	28.03	158.003765	1	3	28222	F051211.mgf	0.8 Da	654.69091	654.6892953	TRUE
q29495_p1_1	deltaNTD_AR	71	KCYEAGM15.994915TLGARK	1	deltaNTD_AR	71	KCYEAGMTLGAR	1	28.71	158.003765	1	3	29494	F051211.mgf	0.8 Da	1005.4436	1005.460743	TRUE
q29942_p1_1	deltaNTD_AR	276	NQKFFDELR	3	deltaNTD_AR	86	KLGNLK	1	28.28	158.003765	1	4	29941	F051211.mgf	0.8 Da	507.26783	507.2666465	TRUE
q29943_p1_1	deltaNTD_AR	276	NQKFFDELR	3	deltaNTD_AR	86	KLGNLK	1	27.36	158.003765	1	3	29942	F051211.mgf	0.8 Da	676.02269	676.019587	TRUE
q31834_p1_1	deltaNTD_AR	44	QKYLCASR	2	deltaNTD_AR	62	KNCPSCR	1	32.79	158.003765	1	3	31833	F051211.mgf	0.8 Da	701.9802	701.9784137	TRUE
q31835_p1_1	deltaNTD_AR	44	QKYLCASR	2	deltaNTD_AR	62	KNCPSCR	1	27.93	158.003765	1	4	31834	F051211.mgf	0.8 Da	526.73706	526.7357665	TRUE
q32310_p1_1	deltaNTD_AR	171	WAKALPGFR	3	deltaNTD_AR	62	KNCPSCR	1	30.27	158.003765	1	4	32309	F051211.mgf	0.8 Da	531.75587	531.75439	TRUE
q32977_p1_1	deltaNTD_AR	44	QKYLCASR	2	deltaNTD_AR	300	KNPTSCSR	1	37.73	158.003765	1	4	32976	F051211.mgf	0.8 Da	533.74953	533.7480308	TRUE
q34141_p1_1	deltaNTD_AR	71	KCYEAGM15.994915TLGAR	1	deltaNTD_AR	228	MHKSR	3	28.6	158.003765	1	3	34140	F051211.mgf	0.8 Da	729.99932	729.9975827	TRUE
q34492_p1_1	deltaNTD_AR	364	VKPIYFHTQ	2	deltaNTD_AR	62	KNCPSCR	1	40.72	158.003765	1	4	34491	F051211.mgf	0.8 Da	553.51065	553.5095933	TRUE
q34493_p1_1	deltaNTD_AR	364	VKPIYFHTQ	2	deltaNTD_AR	62	KNCPSCR	1	42.4	158.003765	1	4	34492	F051211.mgf	0.8 Da	553.51082	553.5095933	TRUE
q34876_p1_1	deltaNTD_AR	171	WAKALPGFR	3	deltaNTD_AR	44	QKYLCASR	2	36.25	158.003765	1	4	34875	F051211.mgf	0.8 Da	557.78501	557.7835723	TRUE
q35041_p1_1	deltaNTD_AR	364	VKPIYFHTQ	2	deltaNTD_AR	300	KNPTSCSR	1	38.99	158.003765	1	3	35040	F051211.mgf	0.8 Da	747.02842	747.026535	TRUE
q35675_p1_1	deltaNTD_AR	276	NQKFFDELR	3	deltaNTD_AR	62	KNCPSCR	1	40.37	158.003765	1	4	35674	F051211.mgf	0.8 Da	569.50833	569.507312	TRUE
q35709_p1_1	ERG	341	SKPNMNYDK176.01433LSR	2	ERG	341	SKPNMNYDK176.01433LSR	2	24.09	158.003765	1	3	35708	F051211.mgf	0.8 Da	1138.824	1138.831331	TRUE
q35939_p1_1	deltaNTD_AR	285	MNYIKELDR	5	deltaNTD_AR	300	KNPTSCSR	1	27.67	158.003765	1	3	35938	F051211.mgf	0.8 Da	763.35607	763.354309	TRUE
q36510_p1_1	deltaNTD_AR	364	VKPIYFHTQ	2	deltaNTD_AR	44	QKYLCASR	2	48.07	158.003765	1	4	36509	F051211.mgf	0.8 Da	579.54004	579.5387755	TRUE
q36511_p1_1	deltaNTD_AR	364	VKPIYFHTQ	2	deltaNTD_AR	44	QKYLCASR	2	48.37	158.003765	1	4	36510	F051211.mgf	0.8 Da	579.54038	579.5387755	TRUE
q36512_p1_1	deltaNTD_AR	364	VKPIYFHTQ	2	deltaNTD_AR	44	QKYLCASR	2	29.28	158.003765	1	3	36511	F051211.mgf	0.8 Da	772.3849	772.3824257	TRUE
q36658_p1_1	deltaNTD_AR	309	FYQLTKLLDSVQPIAR	6	deltaNTD_AR	44	QK	2	31.49	158.003765	1	3	36657	F051211.mgf	0.8 Da	775.41831	775.41601	TRUE
q36659_p1_1	deltaNTD_AR	309	FYQLTKLLDSVQPIAR	6	deltaNTD_AR	44	QK	2	27.86	158.003765	1	3	36658	F051211.mgf	0.8 Da	775.41873	775.41601	TRUE
q36767_p1_1	ERG	40	TEM15.994915TASSSSDYGQTSK	16	deltaNTD_AR	39	AAEGK	5	24.73	158.003765	1	3	36766	F051211.mgf	0.8 Da	1164.4767	776.655043	TRUE
q37224_p1_1	deltaNTD_AR	309	FYQLTKLLDSVQPIAR	6	deltaNTD_AR;deltaNTD_AR	61;299	RK	2	39.64	158.003765	1	4	37223	F051211.mgf	0.8 Da	588.81648	588.8245955	TRUE
q37227_p1_1	deltaNTD_AR	309	FYQLTKLLDSVQPIAR	6	deltaNTD_AR;deltaNTD_AR	61;299	RK	2	32.8	158.003765	1	4	37226	F051211.mgf	0.8 Da	588.81667	588.8245955	TRUE
q37283_p1_1	ERG	206	ETPLPHLTSDDVDK	14	deltaNTD_AR	38	RAAEGK	6	32.64	158.003765	1	3	37282	F051211.mgf	0.8 Da	785.72455	785.7098133	TRUE
q37284_p1_1	ERG	206	ETPLPHLTSDDVDK	14	deltaNTD_AR	38	RAAEGK	6	33.47	158.003765	1	3	37283	F051211.mgf	0.8 Da	785.72476	785.7098133	TRUE
q37944_p1_1	ERG	206	ETPLPHLTSDDVDK	14	deltaNTD_AR	86	KLGNLK	6	38.42	158.003765	1	3	37943	F051211.mgf	0.8 Da	799.40205	799.405843	TRUE
q38190_p1_1	ERG	99	GGKMVGSPDTVGM15.994915NYGSYMEEK	3	ERG	89	NSPDECSVAK	10	36.18	158.003765	1	3	38189	F051211.mgf	0.8 Da	1206.1676	1206.168471	TRUE
q38502_p1_1	deltaNTD_AR	86	K175.030314LGNLKLQEEGENSNAGSPTEDPSQK	6	ERG	176	ELCK	4	36.22	158.003765	1	3	38501	F051211.mgf	0.8 Da	1217.8979	1217.887332	TRUE
q38538_p1_1	deltaNTD_AR	309	FYQLTKLLDSVQPIAR	6	deltaNTD_AR	83	KLK	1	25.14	158.003765	1	3	38537	F051211.mgf	0.8 Da	813.12552	813.1228227	TRUE
q39078_p1_1	deltaNTD_AR	309	FYQLTKLLDSVQPIAR	6	deltaNTD_AR	71	KCYEAGMTLGARK175.030314	1	49.31	158.003765	1	3	39077	F051211.mgf	0.8 Da	1236.9546	1236.947258	TRUE
q41113_p1_1	deltaNTD_AR	276	NQKFFDELR	3	deltaNTD_AR	285	MNYIKELDR	5	27.07	158.003765	1	4	41112	F051211.mgf	0.8 Da	634.55777	634.5561515	TRUE
q41120_p1_1	deltaNTD_AR	276	NQKFFDELR	3	deltaNTD_AR	285	MNYIKELDR	5	29.21	158.003765	1	4	41119	F051211.mgf	0.8 Da	634.55818	634.5561515	TRUE
q41450_p1_1	deltaNTD_AR	276	NQKFFDELR	3	deltaNTD_AR	285	M15.994915NYIKELDR	5	30.58	158.003765	1	3	41449	F051211.mgf	0.8 Da	851.0719	851.0705653	TRUE
q41451_p1_1	deltaNTD_AR	276	NQKFFDELR	3	deltaNTD_AR	285	M15.994915NYIKELDR	5	26.7	158.003765	1	4	41450	F051211.mgf	0.8 Da	638.55577	638.5548803	TRUE
q41453_p1_1	deltaNTD_AR	276	NQKFFDELR	3	deltaNTD_AR	285	M15.994915NYIKELDR	5	30.21	158.003765	1	4	41452	F051211.mgf	0.8 Da	638.55595	638.5548803	TRUE
q41999_p1_1	ERG	99	GGKM15.994915VGSPDTVGMNYGSYMEEK	3	deltaNTD_AR	71	KCYEAGMTLGAR	1	27.18	158.003765	1	3	41998	F051211.mgf	0.8 Da	1289.5558	1289.555668	TRUE
q43132_p1_1	ERG	356	YYYDKNIMTK	5	deltaNTD_AR	364	VKPIYFHTQ	2	28.74	158.003765	1	4	43131	F051211.mgf	0.8 Da	657.82025	657.8188163	TRUE
q43659_p1_1	ERG	73	VTIKMECNPSQVNGSR	4	ERG	336	WGERK	5	37.23	158.003765	1	4	43658	F051211.mgf	0.8 Da	663.81181	663.8141698	TRUE
q44093_p1_1	deltaNTD_AR	71	KCYEAGMTLGAR	1	deltaNTD_AR	52	NDCTIDKFR	7	28.58	158.003765	1	3	44092	F051211.mgf	0.8 Da	894.73458	894.7313483	TRUE
q44302_p1_1	deltaNTD_AR	71	KCYEAGM15.994915TLGAR	1	deltaNTD_AR	52	NDCTIDKFR	7	25.12	158.003765	1	4	44301	F051211.mgf	0.8 Da	675.30007	675.2991963	TRUE
q44318_p1_1	ERG	243	SAWTGHGHPTPQSKAAQPSPSTVPK	14	ERG	356	YYYDKNIMTK	5	31.85	158.003765	1	3	44317	F051211.mgf	0.8 Da	1350.6581	1350.644068	TRUE
q44546_p1_1	deltaNTD_AR	309	FYQLTKLLDSVQPIAR	6	deltaNTD_AR	86	KLGNLK	1	45.99	158.003765	1	4	44545	F051211.mgf	0.8 Da	681.13319	681.1311865	TRUE
q44548_p1_1	deltaNTD_AR	309	FYQLTKLLDSVQPIAR	6	deltaNTD_AR	86	KLGNLK	1	46.81	158.003765	1	3	44547	F051211.mgf	0.8 Da	907.84311	907.8389737	TRUE
q44623_p1_1	ERG	243	SAWTGHGHPTPQSKAAQPSPSTVPK	14	deltaNTD_AR	164	QLVHVVK176.01433WAK	10	41.74	158.003765	1	2	44622	F051211.mgf	0.8 Da	1365.6537	2048.01494	TRUE
q44733_p1_1	deltaNTD_AR	39	AAEGKQK176.01433YLCASR	5	deltaNTD_AR	62	KNCPSCR	1	25.42	158.003765	1	3	44732	F051211.mgf	0.8 Da	912.72871	912.7276007	TRUE
q44734_p1_1	deltaNTD_AR	39	AAEGKQK176.01433YLCASR	5	deltaNTD_AR	62	KNCPSCR	1	32.93	158.003765	1	4	44733	F051211.mgf	0.8 Da	684.79879	684.7976568	TRUE
q44735_p1_1	deltaNTD_AR	39	AAEGKQK176.01433YLCASR	5	deltaNTD_AR	62	KNCPSCR	1	34.6	158.003765	1	3	44734	F051211.mgf	0.8 Da	912.73015	912.7276007	TRUE
q45022_p1_1	deltaNTD_AR	39	AAEGKQK176.01433YLCASR	5	deltaNTD_AR	300	KNPTSCSR	1	48.21	158.003765	1	3	45021	F051211.mgf	0.8 Da	922.07937	922.0772863	TRUE
q45023_p1_1	deltaNTD_AR	39	AAEGKQK176.01433YLCASR	5	deltaNTD_AR	300	KNPTSCSR	1	36.68	158.003765	1	3	45022	F051211.mgf	0.8 Da	922.07975	922.0772863	TRUE
q45137_p1_1	deltaNTD_AR	309	FYQLTKLLDSVQPIAR	6	deltaNTD_AR	39	AAEGKQK	7	52.09	158.003765	1	4	45136	F051211.mgf	0.8 Da	695.87407	695.8722715	TRUE
q45138_p1_1	deltaNTD_AR	309	FYQLTKLLDSVQPIAR	6	deltaNTD_AR	39	AAEGKQK	7	27.04	158.003765	1	4	45137	F051211.mgf	0.8 Da	695.87427	695.8722715	TRUE
q45139_p1_1	deltaNTD_AR	309	FYQLTKLLDSVQPIAR	6	deltaNTD_AR	39	AAEGKQK	5	32.43	158.003765	1	3	45138	F051211.mgf	0.8 Da	927.49669	927.4937537	TRUE
q45140_p1_1	deltaNTD_AR	309	FYQLTKLLDSVQPIAR	6	deltaNTD_AR	39	AAEGKQK	7	33.91	158.003765	1	3	45139	F051211.mgf	0.8 Da	927.49808	927.4937537	TRUE
q45621_p1_1	deltaNTD_AR	71	KCYEAGMTLGAR	1	deltaNTD_AR	52	NDCTIDKFRR	7	34.09	158.003765	1	4	45620	F051211.mgf	0.8 Da	710.32686	710.3257438	TRUE
q45622_p1_1	deltaNTD_AR	71	KCYEAGMTLGAR	1	deltaNTD_AR	52	NDCTIDKFRR	7	37.03	158.003765	1	4	45621	F051211.mgf	0.8 Da	710.32737	710.3257438	TRUE
q46328_p1_1	deltaNTD_AR	359	ILSGKVK175.030314PIYFHTQ	5	deltaNTD_AR	300	KNPTSCSR	1	23.15	158.003765	1	4	46327	F051211.mgf	0.8 Da	728.85568	728.8585795	TRUE
q46599_p1_1	deltaNTD_AR	309	FYQLTKLLDSVQPIAR	6	deltaNTD_AR	62	KNCPSCR	1	49.93	158.003765	1	3	46598	F051211.mgf	0.8 Da	990.82963	990.8265277	TRUE
q46679_p1_1	deltaNTD_AR	309	FYQLTKLLDSVQPIAR	6	deltaNTD_AR	300	KNPTSCSR	1	46.72	158.003765	1	3	46678	F051211.mgf	0.8 Da	1000.1792	1000.176213	TRUE
q46712_p1_1	ERG	73	VTIKMECNPSQVNGSR	4	ERG	180	MTKDDFQR	3	37.26	158.003765	1	4	46711	F051211.mgf	0.8 Da	755.09688	755.0955915	TRUE
q46894_p1_1	deltaNTD_AR	309	FYQLTKLLDSVQPIAR	6	deltaNTD_AR	44	QKYLCASR	2	78.43	158.003765	1	3	46893	F051211.mgf	0.8 Da	1025.536	1025.532104	TRUE
q46895_p1_1	deltaNTD_AR	309	FYQLTKLLDSVQPIAR	6	deltaNTD_AR	44	QKYLCASR	2	56.58	158.003765	1	3	46894	F051211.mgf	0.8 Da	1025.54	1025.532104	TRUE
q47378_p1_1	deltaNTD_AR	308	RFYQLTKLLDSVQPIAR	7	deltaNTD_AR	300	KNPTSCSR	1	34.47	158.003765	1	4	47377	F051211.mgf	0.8 Da	789.41065	789.4093925	TRUE
q47413_p1_1	deltaNTD_AR	359	ILSGK175.030314VKPIYFHTQ	7	deltaNTD_AR	276	NQKFFDELR	3	25.81	158.003765	1	4	47412	F051211.mgf	0.8 Da	790.64406	790.647043	TRUE
q47577_p1_1	deltaNTD_AR	309	FYQLTKLLDSVQPIAR	6	deltaNTD_AR	52	NDCTIDKFR	7	29.45	158.003765	1	4	47576	F051211.mgf	0.8 Da	805.15969	805.1565045	TRUE
q47578_p1_1	deltaNTD_AR	309	FYQLTKLLDSVQPIAR	6	deltaNTD_AR	52	NDCTIDKFR	7	24.69	158.003765	1	3	47577	F051211.mgf	0.8 Da	1073.2105	1073.206064	TRUE
q47856_p1_1	deltaNTD_AR	87	LGNLKLQEEGENSNAGSPTEDPSQK	5	deltaNTD_AR	83	KLKK	1	65.81	158.003765	1	3	47855	F051211.mgf	0.8 Da	1105.8867	1105.884465	TRUE
q47860_p1_1	deltaNTD_AR	87	LGNLKLQEEGENSNAGSPTEDPSQK	5	deltaNTD_AR	83	KLKK	1	52.2	158.003765	1	4	47859	F051211.mgf	0.8 Da	829.66709	829.665305	TRUE
q47863_p1_1	deltaNTD_AR	87	LGNLKLQEEGENSNAGSPTEDPSQK	5	deltaNTD_AR	83	KLKK	1	40.17	158.003765	1	4	47862	F051211.mgf	0.8 Da	829.66739	829.665305	TRUE
q47869_p1_1	deltaNTD_AR	87	LGNLKLQEEGENSNAGSPTEDPSQK	5	deltaNTD_AR	83	KLKK	1	49.52	158.003765	1	4	47868	F051211.mgf	0.8 Da	829.66937	829.665305	TRUE
q47914_p1_1	ERG	73	VTIKMECNPSQVNGSR	4	ERG	89	NSPDECSVAKGGK	10	35.15	158.003765	1	4	47913	F051211.mgf	0.8 Da	832.1309	832.12889	TRUE
q47915_p1_1	ERG	73	VTIKMECNPSQVNGSR	4	ERG	89	NSPDECSVAKGGK	10	30.2	158.003765	1	4	47914	F051211.mgf	0.8 Da	832.13109	832.12889	TRUE
q48076_p1_1	ERG	243	SAWTGHGHPTPQSKAAQPSPSTVPK	14	deltaNTD_AR	228	MHKSR	3	46.68	158.003765	1	4	48075	F051211.mgf	0.8 Da	843.16279	843.1613838	TRUE
q48077_p1_1	ERG	243	SAWTGHGHPTPQSKAAQPSPSTVPK	14	deltaNTD_AR	228	MHKSR	3	46.71	158.003765	1	4	48076	F051211.mgf	0.8 Da	843.16315	843.1613838	TRUE
q48078_p1_1	ERG	243	SAWTGHGHPTPQSKAAQPSPSTVPK	14	deltaNTD_AR	228	MHKSR	3	24.24	158.003765	1	5	48077	F051211.mgf	0.8 Da	674.7321	674.730672	TRUE
q48093_p1_1	ERG	243	SAWTGHGHPTPQSKAAQPSPSTVPK	14	deltaNTD_AR	228	M15.994915HKSR	3	34.39	158.003765	1	4	48092	F051211.mgf	0.8 Da	847.16154	847.1601125	TRUE
q48120_p1_1	ERG	206	ETPLPHLTSDDVDKALQNSPR	14	deltaNTD_AR	62	KNCPSCR	1	27.41	158.003765	1	4	48119	F051211.mgf	0.8 Da	853.65039	853.6491463	TRUE
q48121_p1_1	ERG	206	ETPLPHLTSDDVDKALQNSPR	14	deltaNTD_AR	62	KNCPSCR	1	21.55	158.003765	1	5	48120	F051211.mgf	0.8 Da	683.12186	683.120882	TRUE
q48122_p1_1	ERG	206	ETPLPHLTSDDVDKALQNSPR	14	deltaNTD_AR	62	KNCPSCR	1	24.81	158.003765	1	5	48121	F051211.mgf	0.8 Da	683.1226	683.120882	TRUE
q48129_p1_1	ERG	341	SKPNMNYDK175.030314LSR	2	ERG	341	SKPNMNYDK175.030314LSR	2	24.01	158.003765	1	3	48128	F051211.mgf	0.8 Da	1138.1535	1138.17532	TRUE
q48177_p1_1	ERG	206	ETPLPHLTSDDVDKALQNSPR	14	deltaNTD_AR	300	KNPTSCSR	1	27.9	158.003765	1	5	48176	F051211.mgf	0.8 Da	688.73195	688.7306934	TRUE
q48178_p1_1	ERG	206	ETPLPHLTSDDVDKALQNSPR	14	deltaNTD_AR	300	KNPTSCSR	1	34.77	158.003765	1	4	48177	F051211.mgf	0.8 Da	860.66325	860.6614105	TRUE
q48183_p1_1	ERG	341	SKPNM15.994915NYDK175.030314LSR	2	ERG	341	SKPNM15.994915NYDK175.030314LSR	2	26.05	158.003765	1	4	48182	F051211.mgf	0.8 Da	861.87235	861.8809038	TRUE
q48244_p1_1	deltaNTD_AR	87	LGNLKLQEEGENSNAGSPTEDPSQK	5	deltaNTD_AR	228	M15.994915HKSR	3	41.66	158.003765	1	3	48243	F051211.mgf	0.8 Da	1158.5575	1158.535623	TRUE
q48246_p1_1	deltaNTD_AR	87	LGNLKLQEEGENSNAGSPTEDPSQK	5	deltaNTD_AR	228	M15.994915HKSR	3	30.73	158.003765	1	3	48245	F051211.mgf	0.8 Da	1158.5582	1158.535623	TRUE
q48272_p1_1	deltaNTD_AR	87	LGNLKLQEEGENSNAGSPTEDPSQK	5	deltaNTD_AR	83	KLK176.01433K	1	40.76	158.003765	1	4	48271	F051211.mgf	0.8 Da	873.67135	873.6688875	TRUE
q48274_p1_1	deltaNTD_AR	87	LGNLKLQEEGENSNAGSPTEDPSQK	5	deltaNTD_AR	83	KLK176.01433K	1	56.2	158.003765	1	4	48273	F051211.mgf	0.8 Da	873.67164	873.6688875	TRUE
q48369_p1_1	ERG	206	ETPLPHLTSDDVDKALQNSPR	14	ERG	180	MTKDDFQR	3	35.95	158.003765	1	4	48368	F051211.mgf	0.8 Da	883.4209	883.4191543	TRUE
q48370_p1_1	deltaNTD_AR	87	LGNLKLQEEGENSNAGSPTEDPSQK	5	deltaNTD_AR	39	AAEGKQK	5	44.11	158.003765	1	4	48369	F051211.mgf	0.8 Da	883.42201	883.4197645	TRUE
q48371_p1_1	deltaNTD_AR	87	LGNLKLQEEGENSNAGSPTEDPSQK	5	deltaNTD_AR	39	AAEGKQK	5	52.77	158.003765	1	4	48370	F051211.mgf	0.8 Da	883.42259	883.4197645	TRUE
q48392_p1_1	ERG	206	ETPLPHLTSDDVDKALQNSPR	14	deltaNTD_AR	171	WAKALPGFR	3	34.94	158.003765	1	5	48391	F051211.mgf	0.8 Da	707.96172	707.9591266	TRUE
q48430_p1_1	ERG	206	ETPLPHLTSDDVDKALQNSPR	14	ERG	180	M15.994915TKDDFQR	3	32.15	158.003765	1	5	48429	F051211.mgf	0.8 Da	710.13733	710.1358714	TRUE
q48475_p1_1	deltaNTD_AR	86	KLGNLKLQEEGENSNAGSPTEDPSQK	6	deltaNTD_AR	38	RAAEGK	6	25.33	158.003765	1	4	48474	F051211.mgf	0.8 Da	890.43319	890.4303963	TRUE
q48579_p1_1	ERG	206	ETPLPHLTSDDVDKALQNSPR	14	deltaNTD_AR	364	VKPIYFHTQ	2	32.3	158.003765	1	4	48578	F051211.mgf	0.8 Da	906.45435	906.4521553	TRUE
q48580_p1_1	ERG	206	ETPLPHLTSDDVDKALQNSPR	14	deltaNTD_AR	364	VKPIYFHTQ	2	33.36	158.003765	1	5	48579	F051211.mgf	0.8 Da	725.365	725.3632892	TRUE
q48581_p1_1	ERG	206	ETPLPHLTSDDVDKALQNSPR	14	deltaNTD_AR	364	VKPIYFHTQ	2	29.9	158.003765	1	5	48580	F051211.mgf	0.8 Da	725.3653	725.3632892	TRUE
q48582_p1_1	ERG	206	ETPLPHLTSDDVDKALQNSPR	14	deltaNTD_AR	364	VKPIYFHTQ	2	25.86	158.003765	1	5	48581	F051211.mgf	0.8 Da	725.36575	725.3632892	TRUE
q48583_p1_1	ERG	206	ETPLPHLTSDDVDKALQNSPR	14	deltaNTD_AR	364	VKPIYFHTQ	2	27.7	158.003765	1	4	48582	F051211.mgf	0.8 Da	906.45547	906.4521553	TRUE
q48655_p1_1	deltaNTD_AR	262	ALLLFSIIPVDGLKNQK	14	deltaNTD_AR	359	ILSGKVKPIYFHTQ	5	17.75	158.003765	1	5	48654	F051211.mgf	0.8 Da	732.21741	732.2161242	TRUE
q48657_p1_1	deltaNTD_AR	262	ALLLFSIIPVDGLKNQK	14	deltaNTD_AR	359	ILSGKVKPIYFHTQ	5	24.76	158.003765	1	5	48656	F051211.mgf	0.8 Da	732.21756	732.2161242	TRUE
q48667_p1_1	deltaNTD_AR	262	ALLLFSIIPVDGLKNQK	14	deltaNTD_AR	359	ILSGKVKPIYFHTQ	5	18.86	158.003765	1	5	48666	F051211.mgf	0.8 Da	732.21798	732.2161242	TRUE
q48674_p1_1	deltaNTD_AR	262	ALLLFSIIPVDGLKNQK	14	deltaNTD_AR	359	ILSGKVKPIYFHTQ	5	17.17	158.003765	1	4	48673	F051211.mgf	0.8 Da	915.02084	915.018199	TRUE
q48678_p1_1	deltaNTD_AR	262	ALLLFSIIPVDGLKNQK	14	deltaNTD_AR	359	ILSGKVKPIYFHTQ	5	20.84	158.003765	1	4	48677	F051211.mgf	0.8 Da	915.02096	915.018199	TRUE
q48685_p1_1	deltaNTD_AR	262	ALLLFSIIPVDGLKNQK	14	deltaNTD_AR	359	ILSGKVKPIYFHTQ	5	19.31	158.003765	1	4	48684	F051211.mgf	0.8 Da	915.02129	915.018199	TRUE
q48691_p1_1	ERG	243	SAWTGHGHPTPQSKAAQPSPSTVPK	14	deltaNTD_AR	300	KNPTSCSR	1	33.01	158.003765	1	5	48690	F051211.mgf	0.8 Da	732.95333	732.9520038	TRUE
q48809_p1_1	ERG	206	ETPLPHLTSDDVDKALQNSPR	14	deltaNTD_AR	276	NQKFFDELR	3	39.63	158.003765	1	4	48808	F051211.mgf	0.8 Da	922.4533	922.449874	TRUE
q48917_p1_1	deltaNTD_AR	309	FYQLTKLLDSVQPIAR	6	deltaNTD_AR	39	AAEGKQK175.030314YLCASR	5	65.81	158.003765	1	4	48916	F051211.mgf	0.8 Da	927.21522	927.2169205	TRUE
q48918_p1_1	deltaNTD_AR	309	FYQLTKLLDSVQPIAR	6	deltaNTD_AR	39	AAEGKQK175.030314YLCASR	5	73.45	158.003765	1	4	48917	F051211.mgf	0.8 Da	927.21645	927.2169205	TRUE
q48919_p1_1	deltaNTD_AR	309	FYQLTKLLDSVQPIAR	6	deltaNTD_AR	39	AAEGKQK176.01433YLCASR	5	66.3	158.003765	1	4	48918	F051211.mgf	0.8 Da	927.46601	927.4629245	TRUE
q49149_p1_1	deltaNTD_AR	87	LGNLKLQEEGENSNAGSPTEDPSQK	5	deltaNTD_AR	300	KNPTSCSR	1	59.19	158.003765	1	4	49148	F051211.mgf	0.8 Da	937.93469	937.9316093	TRUE
q49188_p1_1	ERG	243	SAWTGHGHPTPQSKAAQPSPSTVPK	14	ERG	180	MTKDDFQR	3	38.45	158.003765	1	5	49187	F051211.mgf	0.8 Da	751.16006	751.1581988	TRUE
q49189_p1_1	ERG	243	SAWTGHGHPTPQSKAAQPSPSTVPK	14	ERG	180	MTKDDFQR	3	33.25	158.003765	1	4	49188	F051211.mgf	0.8 Da	938.69858	938.6957923	TRUE
q49352_p1_1	ERG	206	ETPLPHLTSDDVDKALQNSPR	14	ERG	356	YYYDKNIMTK	5	26.7	158.003765	1	4	49351	F051211.mgf	0.8 Da	957.96144	957.9583693	TRUE
q49353_p1_1	ERG	206	ETPLPHLTSDDVDKALQNSPR	14	ERG	356	YYYDKNIMTK	5	30.26	158.003765	1	4	49352	F051211.mgf	0.8 Da	957.96297	957.9583693	TRUE
q49366_p1_1	deltaNTD_AR	262	ALLLFSIIPVDGLK176.01433NQK	17	deltaNTD_AR	359	ILSGKVKPIYFHTQ	5	22.53	158.003765	1	4	49365	F051211.mgf	0.8 Da	959.02184	959.0217815	TRUE
q49372_p1_1	deltaNTD_AR	262	ALLLFSIIPVDGLKNQK	14	deltaNTD_AR	359	ILSGK176.01433VKPIYFHTQ	7	19.78	158.003765	1	4	49371	F051211.mgf	0.8 Da	959.02552	959.0217815	TRUE
q49374_p1_1	deltaNTD_AR	262	ALLLFSIIPVDGLKNQK	17	deltaNTD_AR	359	ILSGKVK176.01433PIYFHTQ	5	20.55	158.003765	1	3	49373	F051211.mgf	0.8 Da	1278.3652	1278.359767	TRUE
q49376_p1_1	deltaNTD_AR	262	ALLLFSIIPVDGLK176.01433NQK	17	deltaNTD_AR	359	ILSGKVKPIYFHTQ	7	24.07	158.003765	1	3	49375	F051211.mgf	0.8 Da	1278.3659	1278.359767	TRUE
q49377_p1_1	deltaNTD_AR	262	ALLLFSIIPVDGLK176.01433NQK	17	deltaNTD_AR	359	ILSGKVKPIYFHTQ	7	23.91	158.003765	1	3	49376	F051211.mgf	0.8 Da	1278.3674	1278.359767	TRUE
q49385_p1_1	deltaNTD_AR	86	KLGNLK176.01433LQEEGENSNAGSPTEDPSQK	1	deltaNTD_AR	39	AAEGKQK	5	31.06	158.003765	1	4	49384	F051211.mgf	0.8 Da	959.44985	959.447086	TRUE
q49395_p1_1	ERG	243	SAWTGHGHPTPQSKAAQPSPSTVPK	14	deltaNTD_AR	364	VKPIYFHTQ	2	45.34	158.003765	1	5	49394	F051211.mgf	0.8 Da	769.58662	769.5845996	TRUE
q49400_p1_1	ERG	206	ETPLPHLTSDDVDKALQNSPR	14	ERG	356	YYYDKNIM15.994915TK	5	27.05	158.003765	1	5	49399	F051211.mgf	0.8 Da	769.76812	769.7672434	TRUE
q49401_p1_1	ERG	206	ETPLPHLTSDDVDKALQNSPR	14	ERG	356	YYYDKNIM15.994915TK	5	22.25	158.003765	1	4	49400	F051211.mgf	0.8 Da	961.96386	961.957098	TRUE
q49402_p1_1	deltaNTD_AR	87	LGNLKLQEEGENSNAGSPTEDPSQK	5	deltaNTD_AR	171	WAKALPGFR	3	52.57	158.003765	1	4	49401	F051211.mgf	0.8 Da	961.97072	961.9671508	TRUE
q49470_p1_1	deltaNTD_AR	308	RFYQLTKLLDSVQPIAR	7	deltaNTD_AR	39	AAEGKQK176.01433YLCASR	5	57.17	158.003765	1	4	49469	F051211.mgf	0.8 Da	966.49055	966.4882008	TRUE
q49471_p1_1	deltaNTD_AR	308	RFYQLTKLLDSVQPIAR	7	deltaNTD_AR	39	AAEGKQK176.01433YLCASR	5	23.53	158.003765	1	4	49470	F051211.mgf	0.8 Da	966.49075	966.4882008	TRUE
q49472_p1_1	deltaNTD_AR	308	RFYQLTKLLDSVQPIAR	7	deltaNTD_AR	39	AAEGKQK176.01433YLCASR	5	45.76	158.003765	1	4	49471	F051211.mgf	0.8 Da	966.49177	966.4882008	TRUE
q49572_p1_1	ERG	158	EYGLPDVNILLFQNIDGK	18	ERG	40	TEM15.994915TASSSSDYGQTSK	16	23.88	158.003765	1	4	49571	F051211.mgf	0.8 Da	975.95609	975.947939	TRUE
q49636_p1_1	deltaNTD_AR	87	LGNLKLQEEGENSNAGSPTEDPSQK	5	deltaNTD_AR	364	VKPIYFHTQ	2	59.67	158.003765	1	4	49635	F051211.mgf	0.8 Da	983.7276	983.722354	TRUE
q49827_p1_1	ERG	243	SAWTGHGHPTPQSKAAQPSPSTVPK	14	ERG	89	NSPDECSVAKGGK	10	36.25	158.003765	1	4	49826	F051211.mgf	0.8 Da	1015.7313	1015.729091	TRUE
q49946_p1_1	ERG	206	ETPLPHLTSDDVDKALQNSPR	14	deltaNTD_AR	359	ILSGKVKPIYFHTQ	5	33.8	158.003765	1	5	49945	F051211.mgf	0.8 Da	825.0294	825.026604	TRUE
q49967_p1_1	ERG	40	TEMTASSSSDYGQTSKMSPR	16	ERG	73	VTIKMECNPSQVNGSR	4	51.11	158.003765	1	4	49966	F051211.mgf	0.8 Da	1032.7097	1032.708068	TRUE
q49968_p1_1	deltaNTD_AR	86	KLGNLK175.030314LQEEGENSNAGSPTEDPSQK	1	deltaNTD_AR	44	QKYLCASR	2	52.53	158.003765	1	4	49967	F051211.mgf	0.8 Da	1032.7269	1032.729845	TRUE
q49986_p1_1	deltaNTD_AR	86	KLGNLK176.01433LQEEGENSNAGSPTEDPSQK	1	deltaNTD_AR	171	WAKALPGFR	3	30.2	158.003765	1	4	49985	F051211.mgf	0.8 Da	1037.9992	1037.994472	TRUE
q50015_p1_1	ERG	257	AAQPSPSTVPKTEDQRPQLDPYQILGPTSSR	11	deltaNTD_AR	228	MHKSR	3	40.36	158.003765	1	5	50014	F051211.mgf	0.8 Da	836.82032	836.8173602	TRUE
q50057_p1_1	ERG	40	TEM15.994915TASSSSDYGQTSKM15.994915SPR	16	deltaNTD_AR	309	FYQLTKLLDSVQPIAR	6	57.17	158.003765	1	4	50056	F051211.mgf	0.8 Da	1058.7566	1058.751794	TRUE
q50058_p1_1	deltaNTD_AR	92	LQEEGENSNAGSPTEDPSQK	20	deltaNTD_AR	285	M15.994915NYIK176.01433ELDRIIACK	14	25.29	158.003765	1	3	50057	F051211.mgf	0.8 Da	1411.6226	1411.625843	TRUE
q50254_p1_1	ERG	180	MTKDDFQRLTPSYNADILLSHLHYLR	3	ERG	180	M15.994915TKDDFQR	3	30.74	158.003765	1	4	50253	F051211.mgf	0.8 Da	1091.0136	1091.025686	TRUE
q50276_p1_1	ERG	206	ETPLPHLTSDDVDKALQNSPR	14	deltaNTD_AR	309	FYQLTKLLDSVQPIAR	6	38.57	158.003765	1	4	50275	F051211.mgf	0.8 Da	1096.318	1096.314414	TRUE
q50770_p1_1	ERG	375	FDFHGIAQALQPHPPESSLYK	21	ERG	396	YPSDLPYM15.994915GSYHAHPQK	17	28.2	158.003765	1	4	50769	F051211.mgf	0.8 Da	1137.2798	1137.278673	TRUE
q50777_p1_1	ERG	375	FDFHGIAQALQPHPPESSLYK	21	ERG	396	YPSDLPYM15.994915GSYHAHPQK	17	41.57	158.003765	1	4	50776	F051211.mgf	0.8 Da	1137.2828	1137.278673	TRUE
q50917_p1_1	ERG	243	SAWTGHGHPTPQSKAAQPSPSTVPK	14	deltaNTD_AR	309	FYQLTKLLDSVQPIAR	6	42.32	158.003765	1	5	50916	F051211.mgf	0.8 Da	921.47709	921.4744066	TRUE
q50978_p1_1	ERG	257	AAQPSPSTVPKTEDQRPQLDPYQILGPTSSR	11	deltaNTD_AR	364	VKPIYFHTQ	2	37.88	158.003765	1	5	50977	F051211.mgf	0.8 Da	931.67394	931.6712878	TRUE
q51037_p1_1	ERG	257	AAQPSPSTVPKTEDQRPQLDPYQILGPTSSR	11	deltaNTD_AR	285	M15.994915NYIKELDR	5	30.19	158.003765	1	5	51036	F051211.mgf	0.8 Da	944.66884	944.6669352	TRUE
q51125_p1_1	ERG	257	AAQPSPSTVPKTEDQRPQLDPYQILGPTSSR	11	ERG	356	YYYDKNIM15.994915TK	5	35.28	158.003765	1	5	51124	F051211.mgf	0.8 Da	976.0777	976.075242	TRUE
q51242_p1_1	ERG	243	SAWTGHGHPTPQSKAAQPSPSTVPK	14	ERG	206	ETPLPHLTSDDVDKALQNSPR	14	50.01	158.003765	1	5	51241	F051211.mgf	0.8 Da	1009.6989	1009.696242	TRUE
q51308_p1_1	ERG	257	AAQPSPSTVPKTEDQRPQLDPYQILGPTSSR	11	deltaNTD_AR	359	ILSGKVKPIYFHTQ	5	36.01	158.003765	1	5	51307	F051211.mgf	0.8 Da	1031.3369	1031.334603	TRUE
q51450_p1_1	ERG	257	AAQPSPSTVPKTEDQRPQLDPYQILGPTSSR	11	ERG	336	WGERKSKPNMNYDK	14	18.39	158.003765	1	5	51449	F051211.mgf	0.8 Da	1055.7082	1055.71801	TRUE
q51880_p1_1	ERG	257	AAQPSPSTVPKTEDQRPQLDPYQILGPTSSR	11	ERG	206	ETPLPHLTSDDVDKALQNSPR	14	29.86	158.003765	1	5	51879	F051211.mgf	0.8 Da	1171.7885	1171.78293	TRUE
